# Supplementary material for: Molecular profiles of response to neoadjuvant chemoradiotherapy in oesophageal cancers to develop personalized treatment strategies
Source: Mol Oncol. 2021 Feb 23;15(4):901–14. doi: 10.1002/1878-0261.12907 (PMC8024738; doi:10.1002/1878-0261.12907)
Supplement: Supplementary file 2 — Table S1. Custom upper gastrointestinal cancer‐specific targeted next‐generation DNA sequencing panel overview. Table S2. Baseline characteristics comparing patients whose biopsies were used with those whose biopsies were not used for custom GI‐specific next‐generation targeted sequencing. Table S3. Genomic alterations and associations with response to neoadjuvant chemoradiotherapy in patients with oesophageal adenocarcinoma. Table S4. Genomic alterations and associations with response to neoadjuvant chemoradiotherapy in patients with oesophageal squamous cell carcinoma. Table S5. Gene promoter methylation status and association with response to neoadjuvant chemoradiotherapy in patients with oesophageal adenocarcinoma. Table S6. Gene promoter methylation status and association with response to neoadjuvant chemoradiotherapy in patients with oesophageal squamous cell carcinoma. [file MOL2-15-901-s002.xlsx]

## Sheet: S1) targeted sequencing panel
Table S1. Targeted next-generation DNA sequencing panel
Gene name
AKT1
AKT2
AKT3
ALK
ALPK2
APC
AR
ARAF
ARHGAP26
ARHGAP6
ARID1A
ARID1B
ARID2
ATM
AXL
B2M
BAK1
BCL2
BCL2A1
BCL2L1
BCL2L12
BCL2L2
BCL6
BCL9
BCOR
BCORL1
BIRC5
BLM
BRAF
BRCA1
BRCA2
BRD4
CA9
CACNA2D3
CASP3
CASZ1
CCND1
CCND2
CCND3
CCNE1
CD274
CD44
CDH1
CDK1
CDK12
CDK2
CDK4
CDK5
CDK6
CDK8
CDK9
CDKN1A
CDKN1B
CDKN1C
CDKN2A
CDKN2B
CDKN2C
CHL1
CHRD
CIC
CLDN18
CRIP1
CRKL
CSMD1
CTNNA1
CTNNA3
CTNNB1
CTSB
CXCL10
DOCK2
E2F1
E2F3
EGFR
ELF3
ELMO1
EP300
EPHB3
EPHB6
ERBB2
ERBB2IP
ERBB3
ERBB4
ETV4
EYA4
FAM190A
FAT1
FAT2
FAT3
FAT4
FBXW7
FGF19
FGF3
FGF4
FGFR1
FGFR2
FGFR3
FGFR4
FHIT
FRS2
GAB1
GAB2
GATA4
GATA6
GLI3
GLIPR1
GNAS
HES1
HGF
HLA-A
HLA-B
ID1
IDH1
IDH2
IGF1R
IGF2
IGF2BP3
IGF2R
IL8
ING5
IRF2
JAK2
KDM6A
KEAP1
KIF13A
KIT
KLF12
KLF5
KMT2D
KRAS
LARP4B
LRP1B
LRP6
MACF1
MACROD2
MAGI3
MAP2K1
MAP2K2
MAP2K2
MAP2K4
MAP3K1
MAP3K5
MAP3K7
MAP3K8
MAP3K9
MAPK1
MAPK3
MCL1
MDM2
MECOM
MET
MLL3
MSH2
MSH6
MTOR
MUTYH
MYB
MYC
MYD88
NEGR1
NEIL2
NF1
NFE2L2
NKX2-1
NOTCH1
NOTCH2
NOTCH3
NOTCH4
NR2F2
NRAS
PAK1
PALB2
PARD3B
PARK2
PAX9
PBRM1
PCGF6
PDCD1LG2
PDE4D
PDGFRA
PDGFRB
PGM5
PHLDA1
PIK3CA
PIK3CG
PIK3R1
PLK2
POLB
POU5F1B
PREX2
PRKCi
PTCH1
PTCH2
PTEN
PTPN23
PTPRD
RASA1
RASSF7
RB1
RBPJ
RhoA
RICTOR
RNF43
RPTOR
RUNX1
RUNX1T1
RUNX3
SFRP4
SMAD2
SMAD3
SMAD4
SMARCA4
SMARCA5
SMO
SMURF1
SOHLH2
SOX2
SOX9
SRC
STAT3
STAT6
STK11
SYNE1
TCF7L1
TCF7L2
TERC
TERT
TGFBR2
TLN1
TLR4
TP53
TP63
TP73
TRAF2
TSC1
TSC2
USP9X
VEGFA
VPS13A
WT1
WWOX
YAP1
ZNF217
ZNF750

## Sheet: S2) baseline characteristics
Table S2. Baseline characteristics of sequenced and unsequenced ECs
	complete series			sequenced cohort		failed sequencing cohort
	N = 131 (%)			N = 91 (%)		N = 39 (%)		P
Age at diagnosis
Median with range	64	(37-81)		64	(37-81)	65	(42-80)	ns
Gender								0.032*
Male	95	(72.5%)		71	(78.0%)	23	(59.0%)
Female	36	(27.5%)		20	(22.0%)	16	(41.0%)
Tumor type								ns
EAC	101	(77.1%)		75	(82.4%)	26	(66.7%)
ESCC	28	(21.4%)		16	(17.6%)	12	(30.8%)
Undifferentiated	2	(1.5%)		Excluded	(n = 1)	1	(2.6%)
Clinical T stage								ns
T1	0	(0.0%)		0	(0.0%)	0	(0.0%)
T2	12	(9.2%)		9	(9.9%)	3	(7.7%)
T3	101	(77.1%)		67	(73.6%)	33	(84.6%)
T4	10	(7.6%)		8	(8.8%)	2	(5.1%)
Missing	8	(6.1%)		7	(7.7%)	1	(2.6%)
Clinical N stage								ns
N0	45	(34.4%)		28	(30.8%)	17	(43.6%)
N1	53	(40.5%)		37	(40.7%)	16	(41.0%)
N2	24	(18.3%)		18	(19.8%)	5	(12.8%)
N3	3	(1.5%)		2	(2.2%)	0	(0.0%)
Missing	7	(5.3%)		6	(6.6%)	1	(2.6%)
Completeness of resection								ns
Complete	121	(92.4%)		83	(91.2%)	37	(94.9%)
Not complete	6	(4.6%)		4	(4.4%)	2	(5.1%)
Missing	4	(3.1%)		4	(4.4%)	0	(0.0%)
ypT stage								ns
ypT0	41	(31.3%)		25	(27.5%)	16	(41.0%)
ypT1	13	(9.9%)		10	(11.0%)	3	(7.7%)
ypT2	13	(9.9%)		7	(7.7%)	5	(12.8%)
ypT3	61	(46.6%)		46	(50.5%)	15	(38.5%)
Missing	3	(2.3%)		3	(3.3%)	0	(0.0%)
ypN stage								ns
ypN0	80	(61.1%)		54	(59.3%)	26	(66.7%)
ypN1	28	(21.4%)		20	(22.0%)	7	(17.9%)
ypN2	16	(12.2%)		11	(12.1%)	5	(12.8%)
ypN3	5	(3.8%)		4	(4.4%)	1	(2.6%)
Missing	2	(1.5%)		2	(2.2%)	0	(0.0%)
Mandard's TRG								ns
TRG 1	41	(31.3%)		25	(27.5%)	16	(41.0%)
TRG 2	21	(16.0%)		13	(14.3%)	8	(20.5%)
TRG 3	30	(22.9%)		22	(24.2%)	7	(17.9%)
TRG 4	32	(24.4%)		27	(29.7%)	5	(12.8%)
TRG 5	4	(3.1%)		1	(1.1%)	3	(7.7%)
Missing	3	(2.3%)		3	(3.3%)	0	(0.0%)
Prognostic Score								ns
PRSC A	48	(36.6%)		30	(33.0%)	18	(46.2%)
PRSC B	58	(44.3%)		41	(45.1%)	16	(41.0%)
PRSC C	22	(16.8%)		17	(18.7%)	5	(12.8%)
Missing System	3	(2.3%)		3	(3.3%)	0	(0.0%)
Recurrence < 1 year	34	(26.0%)		24	(26.4%)	10	(25.6%)	ns
Missing	2	(1.5%)		0	(0.0%)	2	(5.1%)
Median overall survival (yrs (95% CI))	3.71	(2.3-5.1)		4.29	(2.9-5.7)	3.07	-	ns
Median disease-free survival (yrs (95% CI))	3.53	(2.1-5.0)		3.21	(2.3-4.1)	-	-	ns
Year of surgery								0.026†
2005	1	(0.8%)		0	(0.0%)	1	(2.6%)
2009	6	(4.6%)		4	(4.4%)	2	(5.1%)
2010	17	(13.0%)		10	(11.0%)	7	(17.9%)
2011	35	(26.7%)		24	(26.4%)	11	(28.2%)
2012	44	(33.6%)		30	(33.0%)	14	(35.9%)
2013	27	(20.6%)		22	(24.2%)	4	(10.3%)
2014	1	(0.8%)		1	(1.1%)	0	(0.0%)
*: Fisher's exact test; †: Linear-by-linear, exact text

## Sheet: S3) OAC genetic associations
Table S3. Genomic alterations and associations with response to neoadjuvant chemoradiotherapy in patients with oesophageal adenocarcinoma.
						Survival analyses				Association with histopathological response
Gene	Official full name (NCBI)	CNV / mutation	Chromosomal location (NCBI)	N	(%)	OS		DFS		PRSC		Mandard's TRG		Mandard's TRG		Clinical N stage		Clinical N stage		Methylation index
						Mdn pos/neg (yrs)		Mdn pos/neg (yrs)												N = 65
				From 75 total						A vs B vs C		1 vs 2 vs 3 vs 4		1/2/3 vs 4/5		0 vs 1 vs 2 vs 3		0 vs 1-3		Mdn pos/neg (%)
							P		P	St. stat	P†	St. stat	P†	OR	P*	St. stat	P†	OR	P*		P‡
ATM	ATM serine/threonine kinase	Mutation	11q22.3	5	6.67		ns		ns		ns		ns				ns		ns		ns
BRCA2	BRCA2 DNA repair associated	Mutation	13q13.1	8	10.67		ns		ns		ns		ns				ns	1.179	0.047	75/57	0.076
CASP3	caspase 3	Del	4q35.1	4	5.33		ns		ns		ns		ns				ns		ns		ns
CCND1	cyclin D1	Amp	11q13.3	6	8		ns		ns		ns		ns				ns		ns		ns
CCND2	cyclin D2	Amp	12p13.32	4	5.33		ns		ns		ns	-1.864	0.072		ns		ns		ns		ns
CCND3	cyclin D3	Amp	6p21.1	4	5.33		ns		ns		ns		ns				ns		ns		ns
CCNE1	cyclin E1	Amp	19q12	4	5.33		ns		ns		ns		ns				ns		ns		ns
CDK12	cyclin dependent kinase 12	Amp	17q12	6	8		ns		ns		ns		ns				ns		ns		ns
CDKN2A	cyclin dependent kinase inhibitor 2A	Mutation	9p21.3	10	13.33		ns		ns		ns		ns				ns		ns	75/57	0.063
CDKN2A	cyclin dependent kinase inhibitor 2A	Del	9p21.3	12	16		ns		ns		ns		ns				ns		ns		ns
CDKN2B	cyclin dependent kinase inhibitor 2B	Del	9p21.3	10	13.3		ns		ns		ns		ns				ns		ns		ns
CSMD1	CUB and Sushi multiple domains 1	Del	8p23.2	6	8		ns		ns		ns	-2.132	0.039		ns		ns		ns		ns
CTSB	cathepsin B	Amp	8p23.1	4	5.33	1.1/4.3	0.0093		ns		ns		ns		ns		ns		ns	86/57	0.011
EGFR	epidermal growth factor receptor	Amp	7p11.2	5	6.67		ns		ns		ns		ns				ns		ns		ns
ERBB2	erb-b2 receptor tyrosine kinase 2	Amp	17q12	15	20		ns		ns		ns		ns			1.802	0.082		ns		ns
ETV4	ETS variant transcription factor 4	Amp	17q21.31	4	5.33		ns		ns	-1.888	0.078	-2.759	0.006		ns		ns		ns		ns
GAB2	GRB2 associated binding protein 2	Amp	11q14.1	4	5.33		ns		ns		ns		ns				ns		ns		ns
GATA4	GATA binding protein 4	Del	8p23.1	4	5.33		0.077	NA/3.1	0.055		ns		ns		ns		ns		ns		ns
GATA4	GATA binding protein 4	Amp	8p23.1	5	6.67	1.1/4.3	0.011		ns		ns		ns		ns		ns		ns	86/57	0.002
GATA6	GATA binding protein 6	Amp	18q11.2	11	14.67		ns		ns		ns		ns		ns		ns		ns		ns
IRF2	interferon regulatory factor 2	Del	4q35.1	5	6.67		ns		ns		ns		ns				ns		ns		ns
KRAS	KRAS proto-oncogene, GTPase	Amp	12p12.1	11	14.67	1.4/4.4	0.0057		ns		ns		ns		ns		ns		ns		ns
MYC	MYC proto-oncogene, bHLH transcription factor	Amp	8q24.21	4	5.33	2.0/4.4	0.066	1.1/3.5	0.056		ns		ns				ns		ns		ns
NEIL2	nei like DNA glycosylase 2	Amp	8p23.1	5	6.67	1.1/4.3	0.011		ns		ns		ns		ns		ns		ns	86/57	0.002
PDCD1LG2	programmed cell death 1 ligand 2	Del	9p24.1	4	5.33		ns		ns		ns		ns		ns		ns		ns		ns
PTPRD	protein tyrosine phosphatase receptor type D	Del	9p24.1-p23	4	5.33		ns		ns		ns		ns				ns		ns		ns
SMARCA4	SWI/SNF related, matrix associated, actin dependent regulator of chromatin, subfamily a, member 4	Mutation	19p13.2	5	6.67		ns		ns	2.36	0.027		ns		ns		ns		ns	86/57	0.062
SMURF1	SMAD specific E3 ubiquitin protein ligase 1	Amp	7q22.1	4	5.33		ns		ns	2.36	0.027	2.163	0.035	1.182	0.015		ns		ns		ns
TP53	tumor protein p53	Mutation	17p13.1	60	80	3.3/4.4	0.067	2.63/NA	0.061		ns		ns				ns		ns		ns
VEGFA	vascular endothelial growth factor A	Amp	6p21.1	6	8		ns		ns		ns		ns				ns		ns		ns
Events that occurred in ≥ 4/75 (5.3%) of patients are included.

## Sheet: S4) OSCC genetic associatons
Table S4. Genomic alterations and associations with response to neoadjuvant chemoradiotherapy in patients with oesophageal squamous cell carcinoma.
						Survival analyses				Association with histopathological response
Gene	Official full name (NCBI)	CNV / mutation	Chromosomal location (NCBI)	N	(%)	OS		DFS		PRSC		Mandard's TRG		Mandard's TRG		Clinical N stage		Clinical N stage
						Mdn pos/neg (yrs)		Mdn pos/neg (yrs)
				From 16 total						A vs B vs C		1 vs 2 vs 3 vs 4 vs 5		1/2/3 vs 4/5		0 vs 1 vs 2 vs 3		0 vs 1-3
							P		P	St. stat	P†	St. stat	P†	OR	P*	St. stat	P†	OR	P*
BCL6	BCL6 transcription repressor	Amp	3q27.3	3	18.8		ns	2.1/NA	0.074		ns	2.29	0.036				ns		ns
CCND1	cyclin D1	Amp	11q13.3	9	56.3	NA/2.8	0.067		ns		ns		ns				ns		ns
CDKN2A	cyclin dependent kinase inhibitor 2A	Del	9p21.3	6	37.5	NA/1.6	0.0057		ns		ns		ns				ns		ns
CDKN2B	cyclin dependent kinase inhibitor 2B	Del	9p21.3	6	37.5		ns		ns		ns		ns				ns		ns
EGFR	epidermal growth factor receptor	Amp	7p11.2	4	25		ns		ns		ns		ns				ns		ns
PIK3CA	phosphatidylinositol-4,5-bisphosphate 3-kinase catalytic subunit alpha	Mutation	3q26.32	4	25		ns		ns		ns		ns				ns		ns
TP53	tumor protein p53	Mutation	17p13.1	12	75		ns		ns		ns		ns				ns		ns
TP63	tumor protein p63	Amp	3q28	4	25		ns	1.5/NA	0.017		ns	2.149	0.034				ns		ns
Events that occurred in ≥ 4/16 (25%) of patients are included. BCL6 was included because of its colocalization with TP63 and PIK3CA on chromosome 3p.

## Sheet: S5) OAC MSP
Table S5. Gene promoter methylation status and association with response to neoadjuvant chemoradiotherapy in patients with oesophageal adenocarcinoma.
							Survival analyses				Association with histopathological response
Gene	Official full name (NCBI)	Chromosomal location (NCBI)	Methylated in tumour		Methylated in normal		OS		DFS		PRSC		Mandard's TRG		Mandard's TRG		Clinical N stage		Clinical N stage		Clinical T stage
							Mdn pos/neg (yrs)		Mdn pos/neg (yrs)
											A vs B vs C		1 vs 2 vs 3 vs 4 vs 5		1/2/3 vs 4/5		0 vs 1 vs 2 vs 3		0 vs 1-3		2 vs 3 vs 4
			(N/total)	(%)	(N/total)	(%)		P		P	St. stat	P†	St. stat	P†	OR	P*	St. stat	P†	OR	P§	St. stat	P†
CDKN2A	cyclin dependent kinase inhibitor 2A	9p21.3	21/66	31.8	0/26	0		ns		ns		ns		ns				ns		ns		ns
CHFR	checkpoint with forkhead and ring finger domains	12q24.33	46/83	55.4	2/30	6.66667		ns		ns		ns		ns				ns		ns	-1.916	0.094
MGMT	O-6-methylguanine-DNA methyltransferase	10q26.3	62/85	72.9	2/30	6.66667		ns		ns		ns		ns				ns		ns		ns
MLH1	mutL homolog 1	3p22.2	18/85	21.2	0/30	0		ns		ns		ns		ns				ns	2.882	0.08		ns
NDRG4	NDRG family member 4	16q21	73/85	85.9	1/30	3.33333		ns		ns		ns	1.967	0.05		ns		ns		ns		ns
RASSF1	Ras association domain family member 1	3p21.31	7/58	12.1	1/30	3.33333		ns		ns		ns		ns				ns		ns		ns
RUNX3	RUNX family transcription factor 3	1p36.11	64/85	75.3	4/30	13.3333		ns		ns		ns		ns				ns		ns		ns
TFPI2	tissue factor pathway inhibitor 2	7q21.3	68/85	80	1/28	3.57143		ns		ns		ns		ns				ns		ns		ns

## Sheet: S6) OSCC MSP
Table S6. Gene promoter methylation status and association with response to neoadjuvant chemoradiotherapy in patients with oesophageal squamous cell carcinoma.
							Survival analyses				Association with histopathological response
Gene	Official full name (NCBI)	Chromosomal location (NCBI)	Methylated in tumour		Methylated in normal		OS		DFS		PRSC		Mandard's TRG		Mandard's TRG		Clinical N stage		Clinical N stage		Clinical T stage
							Mdn pos/neg (yrs)		Mdn pos/neg (yrs)
											A vs B vs C		1 vs 2 vs 3 vs 4		1/2/3 vs 4/5		0 vs 1 vs 2 vs 3		0 vs 1-3		2 vs 3 vs 4
			(N/total)	(%)	(N/total)	(%)		P		P	St. stat	P†	St. stat	P†	OR	P*	St. stat	P†	OR	P*	St. stat	P†
CDKN2A	cyclin dependent kinase inhibitor 2A	9p21.3	5/12	41.7	0/26	0		ns		ns		ns		ns		ns		ns		ns		ns
CHFR	checkpoint with forkhead and ring finger domains	12q24.33	5/20	25	2/30	6.66667	0.2/5.8	0.074		ns		ns		ns		ns		ns		ns		ns
MGMT	O-6-methylguanine-DNA methyltransferase	10q26.3	12/20	60	2/30	6.66667		ns		ns	2.256	0.05	1.899	0.074		ns		ns		ns		ns
MLH1	mutL homolog 1	3p22.2	6/20	30	0/30	0		ns		ns		ns		ns		ns		ns		ns		ns
NDRG4	NDRG family member 4	16q21	1/20	5	1/30	3.33333		ns		ns		ns		ns		ns		ns		ns		ns
RASSF1	Ras association domain family member 1	3p21.31	3/20	15	1/30	3.33333		ns		ns		ns		ns		ns		ns		ns		ns
RUNX3	RUNX family transcription factor 3	1p36.11	8/20	40	4/30	13.3333	1.5/NA	0.083	3.0/NA	0.099	2.256	0.05		ns		ns		ns		ns		ns
TFPI2	tissue factor pathway inhibitor 2	7q21.3	2/20	10	1/28	3.57143	0.1/5.8	0.031		ns	2.456	0.042		ns		ns		ns		ns		ns
